# Supplementary material for: A PAX1 enhancer locus is associated with susceptibility to idiopathic scoliosis in females
Source: Nat Commun. 2015 Mar 18;6:6452. doi: 10.1038/ncomms7452 (PMC4365504; doi:10.1038/ncomms7452)
Supplement: Supplementary Dataset 1 — Zebrafish enhancer assay results. Relative GFP expression, calculated by subtracting raw GFP from background (empty vector), are highlighted in green. [file ncomms7452-s2.xlsx]

## Sheet: Sheet2
	Epidermis	Eye	Forebrain	Heart	Hindbrain	Midbrain & hypothalamus region	Notochord	Otic Vesicle	Phar. Arches	Somitic muscle	Spinal cord	Tail bud	Yolk	Other	Epidermis	Eye	Forebrain	Heart	Hindbrain	Midbrain & hypothalamus region	Notochord	Otic Vesicle	Phar. Arches	Somitic muscle	Spinal cord	Tail bud	Yolk	Caudal fin	Intestine	Kidney	Liver	Pectoral fin	Other	Alive @24h	Alive @48h
Construct	24 hpf														48 hpf
Background Ctl: Empty-E1B-GFP % GFP	15.4472	0.813008	18.6992	21.9512	8.13008	3.25203	0.813008	0.813008	0.813008	6.50407	0.813008	0	0	0	28.4553	1.62602	13.8211	46.3415	2.43902	4.06504	1.62602	7.31707	0.813008	43.9024	3.25203	0	0	6.50407	0	0	0	4.06504	0
XE1 RAW GFP	0	0	2	0	0	0	0	0	0	100	3	0	0	0	0	0	1	0	0	0	0	0	4	99	0	0	0	0	0	0	0	0	0	126	117
XE1 % GFP	0	0	1.5873	0	0	0	0	0	0	79.3651	2.38095	0	0	0	0	0	0.854701	0	0	0	0	0	3.4188	84.6154	0	0	0	0	0	0	0	0	0
XE1 - Background % GFP	-15.4472	-0.813008	-17.1119	-21.9512	-8.13008	-3.25203	-0.813008	-0.813008	-0.813008	72.861	1.56794	0	0	0	-28.4553	-1.62602	-12.9664	-46.3415	-2.43902	-4.06504	-1.62602	-7.31707	2.6058	40.7129	-3.25203	0	0	-6.50407	0	0	0	-4.06504	0
PEC1 RAW GFP	0	2	0	0	0	0	0	0	4	0	0	0	0	0	0	3	0	0	0	0	0	0	0	0	0	0	0	0	0	0	0	0	0	109	106
PEC1 % GFP	0	1.83486	0	0	0	0	0	0	3.66972	0	0	0	0	0	0	2.83019	0	0	0	0	0	0	0	0	0	0	0	0	0	0	0	0	0
PEC1 - Background % GFP	-15.4472	1.02185	-18.6992	-21.9512	-8.13008	-3.25203	-0.813008	-0.813008	2.85672	-6.50407	-0.813008	0	0	0	-28.4553	1.20417	-13.8211	-46.3415	-2.43902	-4.06504	-1.62602	-7.31707	-0.813008	-43.9024	-3.25203	0	0	-6.50407	0	0	0	-4.06504	0
PEC3 RAW GFP	10	0	4	0	9	9	0	0	0	0	15	0	0	4	0	0	2	3	0	0	0	0	0	0	4	0	0	0	0	0	0	0	0	76	63
PEC3 % GFP	13.1579	0	5.26316	0	11.8421	11.8421	0	0	0	0	19.7368	0	0	5.26316	0	0	3.1746	4.7619	0	0	0	0	0	0	6.34921	0	0	0	0	0	0	0	0
PEC3 - Background % GFP	-2.28926	-0.813008	-13.436	-21.9512	3.71202	8.59007	-0.813008	-0.813008	-0.813008	-6.50407	18.9238	0	0	5.26316	-28.4553	-1.62602	-10.6465	-41.5796	-2.43902	-4.06504	-1.62602	-7.31707	-0.813008	-43.9024	3.09717	0	0	-6.50407	0	0	0	-4.06504	0
PEC4 RAW GFP	0	0	0	0	0	0	0	0	0	0	0	0	0	0	0	0	0	0	0	0	0	0	0	0	0	0	0	0	0	0	0	0	0	53	46
PEC4 % GFP	0	0	0	0	0	0	0	0	0	0	0	0	0	0	0	0	0	0	0	0	0	0	0	0	0	0	0	0	0	0	0	0	0
PEC4 - Background % GFP	-15.4472	-0.813008	-18.6992	-21.9512	-8.13008	-3.25203	-0.813008	-0.813008	-0.813008	-6.50407	-0.813008	0	0	0	-28.4553	-1.62602	-13.8211	-46.3415	-2.43902	-4.06504	-1.62602	-7.31707	-0.813008	-43.9024	-3.25203	0	0	-6.50407	0	0	0	-4.06504	0
PEC6 RAW GFP	0	0	0	0	0	0	0	0	0	0	0	0	0	0	0	0	0	0	0	0	0	0	0	0	0	0	0	0	0	0	0	0	0	94	86
PEC6 % GFP	0	0	0	0	0	0	0	0	0	0	0	0	0	0	0	0	0	0	0	0	0	0	0	0	0	0	0	0	0	0	0	0	0
PEC6 - Background % GFP	-15.4472	-0.813008	-18.6992	-21.9512	-8.13008	-3.25203	-0.813008	-0.813008	-0.813008	-6.50407	-0.813008	0	0	0	-28.4553	-1.62602	-13.8211	-46.3415	-2.43902	-4.06504	-1.62602	-7.31707	-0.813008	-43.9024	-3.25203	0	0	-6.50407	0	0	0	-4.06504	0
PEC7 RAW GFP	0	0	3	54	0	3	0	0	0	70	10	0	0	0	0	2	0	67	0	0	0	0	0	96	0	0	0	0	0	0	0	0	0	136	119
PEC7 % GFP	0	0	2.20588	39.7059	0	2.20588	0	0	0	51.4706	7.35294	0	0	0	0	1.68067	0	56.3025	0	0	0	0	0	80.6723	0	0	0	0	0	0	0	0	0
PEC7 - Background % GFP	-15.4472	-0.813008	-16.4933	17.7547	-8.13008	-1.04615	-0.813008	-0.813008	-0.813008	44.9665	6.53993	0	0	0	-28.4553	0.054656	-13.8211	9.96106	-2.43902	-4.06504	-1.62602	-7.31707	-0.813008	36.7698	-3.25203	0	0	-6.50407	0	0	0	-4.06504	0
PEC7Hap RAW GFP	0	0	1	0	0	0	0	0	0	0	0	0	0	0	0	1	5	1	0	0	0	1	0	0	0	0	0	0	0	0	0	0	0	161	131
PEC7Hap % GFP	0	0	0.621118	0	0	0	0	0	0	0	0	0	0	0	0	0.763359	3.81679	0.763359	0	0	0	0.763359	0	0	0	0	0	0	0	0	0	0	0
PEC7Hap - Background % GFP	-15.4472	-0.813008	-18.0781	-21.9512	-8.13008	-3.25203	-0.813008	-0.813008	-0.813008	-6.50407	-0.813008	0	0	0	-28.4553	-0.862657	-10.0043	-45.5781	-2.43902	-4.06504	-1.62602	-6.55371	-0.813008	-43.9024	-3.25203	0	0	-6.50407	0	0	0	-4.06504	0
PEC10 RAW GFP	0	0	0	0	0	0	0	0	1	0	0	0	0	0	0	0	0	2	0	0	0	0	0	0	0	0	0	0	0	0	0	0	0	92	85
PEC10 % GFP	0	0	0	0	0	0	0	0	1.08696	0	0	0	0	0	0	0	0	2.35294	0	0	0	0	0	0	0	0	0	0	0	0	0	0	0
PEC10 - Background % GFP	-15.4472	-0.813008	-18.6992	-21.9512	-8.13008	-3.25203	-0.813008	-0.813008	0.273948	-6.50407	-0.813008	0	0	0	-28.4553	-1.62602	-13.8211	-43.9885	-2.43902	-4.06504	-1.62602	-7.31707	-0.813008	-43.9024	-3.25203	0	0	-6.50407	0	0	0	-4.06504	0
Supplementary Data 1. Zebrafish enhancer assay results. Relative GFP expression, calculated by subtracting raw GFP from background (empty vector), are highlighted in green.
